# Supplementary material for: SANA-Biome: A Protocol for a Cross-Sectional Study on Oral Health, Diet, and the Oral Microbiome in Romania
Source: Healthcare (Basel). 2025 Aug 27;13(17):2133. doi: 10.3390/healthcare13172133 (PMC12427674; doi:10.3390/healthcare13172133)
Supplement: Supplementary file 1 [file healthcare-13-02133-s001.zip]

Archive with 3 entries (3 files):
- File S1. Participant-information-sheet.pdf
- File S2. ConsentForm.pdf
- File S3. Questionnaire.pdf
